# Supplementary material for: Importance of Operational Factors in the Reproducibility of Aspergillus Galactomannan Enzyme Immune Assay
Source: PLoS One. 2015 Apr 10;10(4):e0124044. doi: 10.1371/journal.pone.0124044 (PMC4393237; doi:10.1371/journal.pone.0124044)
Supplement: S1 Data Table — (XLSX) [file pone.0124044.s001.xlsx]

## Sheet: 2014
						Extraction 1		Extraction 2		Extraction 1		Extraction 2		Extraction 3		Extraction 4		Extraction 3		Extraction 4
Sample number	Date of sample	Age	Assay 1 technician	Date of assay 1	Date of assay 2	Test#1 OD	Test#2 OD	Test#3 OD	Test#4 OD	Test#1 Index	Test#2 Index	Test#3 Index	Test#4 Index	Test#5 OD	Test#6 OD	Test#7 OD	Test#8 OD	Test#5 Index	Test#6 Index	Test#7 Index	Test#8 Index	Invasive aspergilosis probable
S120	2014-02-19	54	MCL	2014-02-19	2014-02-20	OUT	OUT	OUT	OUT	6	6	6	6	OUT	OUT	OUT	OUT	6	6	6	6
S522	2014-02-26	54	MCL	2014-02-26	2014-02-27	OUT	OUT	OUT	OUT	6	6	6	6	OUT	OUT	OUT	OUT	6	6	6	6
S325	2014-03-06	55	IC	2014-03-06	2014-03-07	OUT	OUT	OUT	OUT	6	6	6	6	OUT	OUT	OUT	OUT	6	6	6	6
S265	2014-02-24	54	IC	2014-02-24	2014-02-27	OUT	0.037	0.051	0.057	6	0.08	0.11	0.13	0.048	0.041	0.043	0.055	0.09	0.1	0.08	0.13
S77	2014-02-18	72	MCL	2014-02-18	2014-02-20	1.908	1.332	0.033	0.039	3.24	3.05	0.07	0.08	0.061	0.066	0.041	0.037	0.12	0.16	0.09	0.11
S128	2014-02-18	69	MCL	2014-02-18	2014-02-21	0.675	0.032	0.053	0.041	1.34	0.08	0.12	0.12	0.073	0.064	0.054	0.053	0.15	0.17	0.13	0.12
S203	2014-02-24	71	VM	2014-02-24	2014-02-26	0.487	0.561	0.581	0.582	1.27	1.27	1.2	1.27	0.565	0.505	0.572	0.518	1.17	1.1	1.27	1.18	1
S272	2014-02-24	67	IC	2014-02-24	2014-02-26	0.562	0.514	0.611	0.677	1.16	1.12	1.36	1.55	0.57	0.433	0.441	0.383	1.26	1.07	1.19	0.99
S44	2014-02-17	35	IC	2014-02-18	2014-02-19	0.379	0.31	0.302	0.404	1.1	0.65	0.64	0.91	0.463	0.314	0.36	0.334	0.79	0.72	0.8	0.71
S277	2014-02-24	71	IC	2014-02-24	2014-02-26	0.448	0.388	0.47	0.524	0.93	0.84	1.05	1.2	0.456	0.358	0.295	0.353	1.01	0.88	0.79	0.91	1
S25	2014-02-17	63	IC	2014-02-18	2014-02-19	0.292	0.209	0.185	0.18	0.85	0.44	0.39	0.4	0.35	0.231	0.227	0.221	0.59	0.53	0.5	0.47
S373	2014-02-28	14	IC	2014-02-28	2014-03-03	0.405	0.561	0.309	0.309	0.81	0.85	0.78	0.89	0.501	0.459	0.444	0.452	0.91	0.9	0.85	0.89
S575	2014-03-07	57	IC	2014-03-10	2014-03-11	0.37	0.262	0.283	0.304	0.78	0.84	0.73	0.75	0.415	0.352	0.348	0.362	0.84	0.96	0.84	0.8
S72	2014-02-17	18	MCL	2014-02-19	2014-02-20	0.416	0.561	0.296	0.294	0.71	0.71	0.65	0.62	0.45	0.369	0.309	0.261	0.89	0.91	0.71	0.75
S86	2014-02-18	47	MCL	2014-02-18	2014-02-20	0.411	0.088	0.043	0.038	0.7	0.2	0.1	0.08	0.08	0.074	0.06	0.02	0.16	0.18	0.14	0.06
S568	2014-03-07	54	IC	2014-03-07	2014-03-10	0.324	0.211	0.2478	0.228	0.69	0.68	0.64	0.57	0.305	0.217	0.225	0.284	0.62	0.59	0.54	0.62
S71	2014-02-18	37	MCL	2014-02-18	2014-02-20	0.397	0.294	0.03	0.028	0.67	0.67	0.07	0.06	0.077	0.063	0.03	0.045	0.15	0.16	0.07	0.13
S208	2014-02-24	37	VM	2014-02-24	2014-02-26	0.258	0.341	0.314	0.354	0.67	0.77	0.65	0.77	0.296	0.308	0.277	0.281	0.61	0.67	0.62	0.64
S366	2014-02-28	54	IC	2014-02-28	2014-03-03	0.308	0.217	0.223	0.232	0.62	0.59	0.56	0.67	0.368	0.327	0.313	0.337	0.67	0.64	0.6	0.67
S469	2014-03-04	53	IC	2014-03-04	2014-03-06	0.273	0.235	0.187	0.205	0.6	0.58	0.5	0.53	0.306	0.218	0.221	0.206	0.62	0.61	0.61	0.56
S353	2014-02-27	32	MCL	2014-02-27	2014-03-03	0.333	0.561	0.03	0.034	0.6	0.57	0.07	0.07	0.044	0.037	0.028	0.029	0.09	0.1	0.07	0.08
S311	2014-02-26	30	MCL	2014-02-26	2014-02-28	0.299	0.241	0.257	0.281	0.58	0.58	0.48	0.65	0.348	0.278	0.248	0.274	0.63	0.65	0.6	0.58
S262	2014-02-24	38	IC	2014-02-24	2014-02-27	0.261	0.243	0.271	0.32	0.54	0.53	0.6	0.73	0.359	0.275	0.356	0.278	0.69	0.66	0.67	0.64
S194	2014-02-24	18	VM	2014-02-24	2014-02-26	0.206	0.253	0.214	0.253	0.54	0.57	0.44	0.55	0.231	0.196	0.262	0.246	0.48	0.43	0.58	0.56
S245	2014-02-24	31	VM	2014-02-24	2014-02-25	0.191	0.205	0.262	0.252	0.49	0.46	0.54	0.55	0.227	0.188	0.159	0.159	0.5	0.46	0.43	0.41
S519	2014-03-05	37	IC	2014-03-05	2014-03-06	0.234	0.171	0.4	0.418	0.47	0.48	1.1	1.14	0.05	0.035	0.038	0.043	0.11	0.09	0.09	0.11
S108	2014-02-19	18	MCL	2014-02-19	2014-02-20	0.22	0.169	0.154	0.193	0.44	0.42	0.35	0.55	0.208	0.189	0.16	0.173	0.46	0.47	0.43	0.45
S370	2014-02-28	58	IC	2014-02-28	2014-03-03	0.205	0.561	0.18	0.201	0.41	0.37	0.45	0.58	0.262	0.195	0.219	0.179	0.53	0.53	0.53	0.39
S37	2014-02-17	45	IC	2014-02-18	2014-02-18	0.126	0.149	0.204	0.246	0.37	0.31	0.43	0.55	0.124	0.108	0.111	0.1	0.27	0.27	0.3	0.26
S176	2014-02-21	40	VM	2014-02-21	2014-02-24	0.146	0.182	0.203	0.263	0.32	0.44	0.44	0.74	0.163	0.116	0.137	0.166	0.36	0.29	0.37	0.43
S500	2014-03-04	23	IC	2014-03-06		0.232	0.179	0.136	0.176	0.47	0.49	0.37	0.48
S569	2014-03-07	66	IC	2014-03-10		0.22	0.139	0.177	0.177	0.47	0.45	0.46	0.44
S538	2014-03-06	60	IC	2014-03-07		0.201	0.156	0.064	0.073	0.46	0.41	0.16	0.19
S539	2014-03-06	59	IC	2014-03-07		0.194	0.179	0.146	0.154	0.44	0.47	0.36	0.4
S92	2014-02-18	37	MCL	2014-02-19		0.26	0.158	0.073	0.079	0.44	0.36	0.16	0.17
S43	2014-02-17	66	IC	2014-02-18		0.149	0.132	0.025	0.035	0.43	0.28	0.05	0.08
S58	2014-02-17	47	IC	2014-02-18		0.146	0.13	0.034	0.043	0.42	0.27	0.07	0.1
S364	2014-02-28	60	IC	2014-03-03		0.21	0.172	0.156	0.131	0.42	0.46	0.39	0.38
S10	2014-02-17	18	IC	2014-02-18		0.145	0.079	0.036	0.025	0.42	0.16	0.08	0.06
S314	2014-02-26	55	MCL	2014-02-27		0.216	0.096	0.124	0.14	0.42	0.23	0.23	0.32
S556	2014-03-06	54	IC	2014-03-07		0.171	0.093	0.022	0.029	0.39	0.24	0.05	0.07
S117	2014-02-19	32	MCL	2014-02-20		0.194	0.147	0.123	0.111	0.39	0.36	0.28	0.32
S78	2014-02-18	19	MCL	2014-02-19		0.224	0.174	0.04	0.047	0.38	0.4	0.09	0.1
S583	2014-03-10	18	IC	2014-03-11		0.181	0.163	0.14	0.15	0.37	0.44	0.34	0.33
S57	2014-02-17	69	IC	2014-02-18		0.124	0.124	0.071	0.06	0.36	0.26	0.15	0.13
S291	2014-02-25	38	IC	2014-02-26		0.173	0.135	0.032	0.037	0.36	0.29	0.07	0.08
S244	2014-02-24	66	VM	2014-02-25		0.137	0.102	0.132	0.103	0.36	0.23	0.27	0.22
S191	2014-02-24	18	VM	2014-02-25		0.135	0.0102	0.081	0.081	0.35	0.02	0.17	0.18
S231	2014-02-24	67	VM	2014-02-25		0.133	0.146	0.117	0.108	0.35	0.33	0.24	0.24
S171	2014-02-21	54	VM	2014-02-24		0.159	0.169	0.159	0.174	0.35	0.41	0.35	0.49
S69	2014-02-18	73	MCL	2014-02-19		0.202	0.136	0.091	0.092	0.34	0.31	0.2	0.19
S140	2014-02-20	55	MCL	2014-02-21		0.169	0.11	0.104	0.111	0.34	0.29	0.24	0.25
S555	2014-03-06	47	IC	2014-03-07		0.141	0.115	0.124	0.165	0.32	0.3	0.3	0.42
S33	2014-02-17	26	IC	2014-02-18		0.11	0.099	0.035	0.032	0.32	0.21	0.07	0.07
S576	2014-03-07	66	IC	2014-03-10		0.149	0.118	0.128	0.146	0.32	0.38	0.33	0.36
S507	2014-03-05	14	IC	2014-03-06		0.156	0.134	0.087	0.023	0.32	0.37	0.24	0.06
S367	2014-02-28	66	IC	2014-03-03		0.156	0.109	0.116	0.108	0.31	0.29	0.29	0.31
S297	2014-02-25	35	IC	2014-02-26		0.151	0.136	0.128	0.142	0.31	0.3	0.29	0.32
S181	2014-02-21	66	VM	2014-02-24		0.143	0.177	0.085	0.153	0.31	0.43	0.19	0.43
S52	2014-02-17	57	IC	2014-02-18		0.106	0.087	0.045	0.05	0.31	0.18	0.1	0.11
S342	2014-02-27	31	MCL	2014-02-28		0.163	0.135	0.119	0.123	0.29	0.32	0.29	0.26
S438	2014-03-03	30	IC	2014-03-04		0.16	0.132	0.144	0.15	0.29	0.26	0.27	0.3
S260	2014-02-24	77	IC	2014-02-26		0.139	0.07	0.043	0.046	0.29	0.15	0.1	0.11
S579	2014-03-07	37	IC	2014-03-10		0.135	0.098	0.117	0.107	0.29	0.31	0.3	0.27
S541	2014-03-06	33	IC	2014-03-07		0.125	0.111	0.036	0.037	0.29	0.29	0.09	0.09
S585	2014-03-10	23	IC	2014-03-11		0.139	0.125	0.156	0.178	0.28	0.34	0.38	0.39
S91	2014-02-17	47	MCL	2014-02-19		0.164	0.107	0.046	0.042	0.28	0.24	0.1	0.09
S9	2014-02-17	20	IC	2014-02-18		0.096	0.068	0.078	0.077	0.28	0.14	0.17	0.17
S599	2014-03-08	60	IC	2014-03-11		0.133	0.14	0.067	0.072	0.27	0.38	0.16	0.16
S540	2014-03-06	32	IC	2014-03-07		0.114	0.093	0.086	0.095	0.26	0.24	0.21	0.24
S49	2014-02-17	35	IC	2014-02-18		0.088	0.09	0.035	0.031	0.26	0.19	0.07	0.07
S84	2014-02-18	61	MCL	2014-02-19		0.153	0.098	0.03	0.029	0.26	0.22	0.07	0.06
S501	2014-03-04	35	IC	2014-03-06		0.127	0.09	0.088	0.1	0.26	0.25	0.24	0.27
S105	2014-02-18	40	MCL	2014-02-20		0.128	0.112	0.052	0.073	0.25	0.28	0.12	0.21
S1	2014-02-15	30	IC	2014-02-18		0.086	0.096	0.092	0.082	0.25	0.2	0.2	0.18
S546	2014-03-06	52	IC	2014-03-07		0.107	0.098	0.063	0.098	0.24	0.26	0.15	0.25
S488	2014-03-04	57	IC	2014-03-06		0.12	0.037	0.039	0.052	0.24	0.1	0.11	0.14
S368	2014-02-28	39	IC	2014-03-03		0.12	0.088	0.045	0.055	0.24	0.24	0.11	0.16
S46	2014-02-17	75	IC	2014-02-18		0.083	0.08	0.045	0.036	0.24	0.17	0.1	0.08
S523	2014-03-06	32	IC	2014-03-07		0.105	0.09	0.024	0.022	0.24	0.24	0.06	0.06
S63	2014-02-17	17	MCL	2014-02-19		0.141	0.098	0.022	0.21	0.24	0.22	0.05	0.44
S471	2014-03-04	64	IC	2014-03-05		0.108	0.098	0.086	0.055	0.24	0.24	0.23	0.14
S125	2014-02-19	92	MCL	2014-02-20		0.119	0.072	0.033	0.028	0.24	0.18	0.08	0.08
S234	2014-02-24	60	VM	2014-02-25		0.09	0.057	0.095	0.076	0.23	0.13	0.2	0.17
S45	2014-02-17	62	IC	2014-02-18		0.081	0.078	0.035	0.042	0.23	0.16	0.07	0.09
S23	2014-02-17	56	IC	2014-02-18		0.081	0.037	0.025	0.022	0.23	0.08	0.05	0.05
S308	2014-02-25	18	MCL	2014-02-27		0.121	0.074	0.08	0.081	0.23	0.18	0.15	0.19
S28	2014-02-17	18	IC	2014-02-18		0.08	0.036	0.078	0.078	0.23	0.08	0.17	0.18
S42	2014-02-17	31	IC	2014-02-18		0.08	0.049	0.081	0.066	0.23	0.1	0.17	0.15
S34	2014-02-17	18	IC	2014-02-18		0.08	0.083	0.046	0.06	0.23	0.17	0.1	0.13
S47	2014-02-17	25	IC	2014-02-18		0.079	0.082	0.029	0.035	0.23	0.17	0.06	0.08
S588	2014-03-10	14	IC	2014-03-11		0.112	0.1	0.072	0.066	0.23	0.27	0.17	0.15
S150	2014-02-20	35	MCL	2014-02-21		0.113	0.097	0.09	0.072	0.23	0.26	0.21	0.16
S8	2014-02-15	20	IC	2014-02-18		0.078	0.077	0.077	0.074	0.23	0.16	0.16	0.17
S427	2014-03-03	18	IC	2014-03-04		0.123	0.121	0.146	0.118	0.22	0.24	0.28	0.23
S403	2014-03-03	56	IC	2014-03-04		0.121	0.128	0.12	0.127	0.22	0.25	0.23	0.25
S31	2014-02-17	66	IC	2014-02-18		0.076	0.05	0.056	0.072	0.22	0.1	0.12	0.16
S26	2014-02-17	38	IC	2014-02-18		0.076	0.034	0.06	0.066	0.22	0.07	0.13	0.15
S213	2014-02-22	66	VM	2014-02-25		0.084	0.107	0.17	0.191	0.22	0.24	0.35	0.42
S591	2014-03-10	79	IC	2014-03-11		0.103	0.095	0.157	0.07	0.21	0.26	0.38	0.15
S396	2014-03-03	34	IC	2014-03-04		0.115	0.112	0.109	0.116	0.21	0.22	0.21	0.23
S146	2014-02-20	37	MCL	2014-02-21		0.103	0.087	0.093	0.106	0.21	0.23	0.22	0.24
S570	2014-03-07	66	IC	2014-03-10		0.097	0.066	0.095	0.096	0.21	0.21	0.25	0.24
S66	2014-02-17	16	MCL	2014-02-19		0.12	0.064	0.036	0.038	0.2	0.15	0.08	0.08
S118	2014-02-19	89	MCL	2014-02-20		0.101	0.079	0.035	0.031	0.2	0.19	0.08	0.09
S48	2014-02-17	40	IC	2014-02-18		0.069	0.057	0.031	0.039	0.2	0.12	0.07	0.09
S425	2014-03-03	31	IC	2014-03-04		0.109	0.033	0.024	0.025	0.2	0.06	0.05	0.05
S55	2014-02-17	31	IC	2014-02-18		0.068	0.06	0.03	0.034	0.2	0.13	0.06	0.08
S338	2014-02-27	45	MCL	2014-02-28		0.109	0.125	0.082	0.106	0.2	0.29	0.2	0.22
S400	2014-03-03	37	IC	2014-03-04		0.107	0.091	0.107	0.118	0.19	0.18	0.2	0.23
S352	2014-02-27	37	MCL	2014-02-28		0.107	0.095	0.09	0.103	0.19	0.22	0.22	0.22
S88	2014-02-18	52	MCL	2014-02-19		0.113	0.081	0.088	0.086	0.19	0.19	0.19	0.18
S116	2014-02-19	66	MCL	2014-02-20		0.096	0.082	0.083	0.087	0.19	0.2	0.19	0.25
S554	2014-03-06	30	IC	2014-03-07		0.083	0.078	0.038	0.039	0.19	0.2	0.09	0.1
S580	2014-03-07	61	IC	2014-03-10		0.089	0.058	0.032	0.025	0.19	0.19	0.08	0.06
S27	2014-02-17	64	IC	2014-02-18		0.065	0.03	0.038	0.038	0.19	0.06	0.08	0.09
S131	2014-02-19	34	MCL	2014-02-20		0.094	0.087	0.145	0.137	0.19	0.21	0.33	0.39
S243	2014-02-24	53	VM	2014-02-25		0.071	0.088	0.102	0.088	0.19	0.2	0.21	0.19
S17	2014-02-15	62	IC	2014-02-18		0.064	0.075	0.035	0.036	0.19	0.16	0.07	0.08
S138	2014-02-20	52	MCL	2014-02-21		0.092	0.08	0.089	0.093	0.18	0.21	0.21	0.21
S124	2014-02-19	39	MCL	2014-02-20		0.092	0.06	0.034	0.037	0.18	0.15	0.08	0.11
S401	2014-03-03	18	IC	2014-03-04		0.1	0.099	0.124	0.113	0.18	0.19	0.24	0.22
S421	2014-03-03	71	IC	2014-03-04		0.1	0.104	0.104	0.111	0.18	0.2	0.2	0.22
S247	2014-02-24	35	VM	2014-02-25		0.069	0.137	0.061	0.108	0.18	0.31	0.13	0.24
S19	2014-02-16	18	IC	2014-02-18		0.062	0.041	0.026	0.032	0.18	0.09	0.06	0.07
S79	2014-02-18	52	MCL	2014-02-19		0.105	0.079	0.072	0.076	0.18	0.18	0.16	0.16
S553	2014-03-06	64	IC	2014-03-07		0.078	0.072	0.045	0.038	0.18	0.19	0.11	0.1
S190	2014-02-21	71	VM	2014-02-25		0.068	0.047	0.038	0.039	0.18	0.11	0.08	0.09
S374	2014-02-28	47	IC	2014-03-03		0.088	0.07	0.043	0.042	0.18	0.19	0.11	0.12
S7	2014-02-17	34	IC	2014-02-18		0.061	0.074	0.047	0.052	0.18	0.15	0.1	0.12
S6	2014-02-17	32	IC	2014-02-18		0.061	0.079	0.034	0.034	0.18	0.16	0.07	0.08
S340	2014-02-27	43	MCL	2014-02-28		0.098	0.14	0.039	0.04	0.18	0.33	0.1	0.08
S573	2014-03-07	47	IC	2014-03-10		0.083	0.068	0.027	0.028	0.18	0.22	0.07	0.07
S542	2014-03-06	37	IC	2014-03-07		0.077	0.069	0.072	0.074	0.18	0.18	0.18	0.19
S537	2014-03-06	39	IC	2014-03-07		0.077	0.075	0.059	0.058	0.18	0.2	0.14	0.15
S543	2014-03-06	57	IC	2014-03-07		0.077	0.075	0.036	0.044	0.18	0.2	0.09	0.11
S350	2014-02-27	34	MCL	2014-02-28		0.096	0.067	0.054	0.064	0.17	0.16	0.13	0.14
S50	2014-02-17	21	IC	2014-02-18		0.059	0.049	0.041	0.043	0.17	0.1	0.09	0.1
S36	2014-02-17	60	IC	2014-02-18		0.057	0.065	0.027	0.044	0.17	0.14	0.06	0.1
S13	2014-02-17	72	IC	2014-02-18		0.057	0.075	0.035	0.03	0.17	0.16	0.07	0.07
S305	2014-02-26	75	MCL	2014-02-27		0.088	0.075	0.069	0.051	0.17	0.18	0.13	0.12
S256	2014-02-24	30	IC	2014-02-26		0.082	0.078	0.057	0.061	0.17	0.17	0.13	0.14
S113	2014-02-19	24	MCL	2014-02-20		0.085	0.065	0.035	0.038	0.17	0.16	0.08	0.11
S533	2014-03-06	50	IC	2014-03-07		0.074	0.08	0.086	0.054	0.17	0.21	0.21	0.14
S318	2014-02-26	77	MCL	2014-02-27		0.087	0.065	0.048	0.055	0.17	0.16	0.09	0.13
S320	2014-02-26	31	MCL	2014-02-27		0.087	0.066	0.032	0.041	0.17	0.16	0.06	0.09
S38	2014-02-17	60	IC	2014-02-18		0.058	0.073	0.058	0.065	0.17	0.15	0.12	0.15
S387	2014-03-03	35	IC	2014-03-04		0.092	0.08	0.034	0.032	0.17	0.16	0.06	0.06
S218	2014-02-24	16	VM	2014-02-25		0.064	0.045	0.071	0.081	0.17	0.1	0.15	0.18
S107	2014-02-19	18	MCL	2014-02-20		0.084	0.076	0.065	0.067	0.17	0.19	0.15	0.19
S600	2014-03-10	43	IC	2014-03-11		0.082	0.076	0.063	0.075	0.17	0.21	0.15	0.16
S544	2014-03-06	64	IC	2014-03-07		0.073	0.073	0.031	0.032	0.17	0.2	0.08	0.08
S76	2014-02-17	71	MCL	2014-02-19		0.097	0.068	0.027	0.051	0.16	0.16	0.06	0.11
S220	2014-02-24	20	VM	2014-02-25		0.063	0.067	0.087	0.094	0.16	0.15	0.18	0.21
S206	2014-02-23	77	VM	2014-02-25		0.063	0.068	0.062	0.069	0.16	0.15	0.13	0.15
S147	2014-02-20	23	MCL	2014-02-21		0.082	0.057	0.051	0.064	0.16	0.15	0.12	0.14
S510	2014-03-05	38	IC	2014-03-06		0.081	0.085	0.041	0.04	0.16	0.15	0.11	0.11
S402	2014-03-03	23	IC	2014-03-04		0.09	0.069	0.103	0.084	0.16	0.13	0.2	0.17
S466	2014-03-04	55	IC	2014-03-05		0.074	0.062	0.073	0.078	0.16	0.15	0.2	0.2
S448	2014-03-04	18	IC	2014-03-05		0.074	0.071	0.048	0.049	0.16	0.17	0.13	0.13
S89	2014-02-18	72	MCL	2014-02-19		0.096	0.073	0.052	0.048	0.16	0.17	0.12	0.1
S606	2014-03-10	51	IC	2014-03-11		0.08	0.061	0.041	0.045	0.16	0.17	0.1	0.1
S154	2014-02-20	45	MCL	2014-02-21		0.081	0.076	0.119	0.137	0.16	0.2	0.28	0.31
S268	2014-02-24	31	IC	2014-02-26		0.078	0.07	0.06	0.068	0.16	0.15	0.13	0.16
S377	2014-02-28	24	IC	2014-03-03		0.08	0.064	0.041	0.041	0.16	0.17	0.1	0.12
S526	2014-03-06	56	IC	2014-03-07		0.07	0.068	0.091	0.1	0.16	0.18	0.22	0.26
S506	2014-03-05	23	IC	2014-03-06		0.078	0.059	0.119	0.106	0.16	0.16	0.33	0.29
S604	2014-03-10	60	IC	2014-03-11		0.077	0.065	0.037	0.044	0.16	0.18	0.09	0.1
S222	2014-02-24	32	VM	2014-02-25		0.06	0.074	0.034	0.045	0.16	0.17	0.07	0.1
S20	2014-02-17	34	IC	2014-02-18		0.054	0.047	0.035	0.034	0.16	0.1	0.07	0.08
S80	2014-02-18	60	MCL	2014-02-19		0.091	0.065	0.033	0.027	0.15	0.15	0.07	0.06
S309	2014-02-26	18	MCL	2014-02-27		0.08	0.057	0.039	0.048	0.15	0.14	0.07	0.11
S130	2014-02-19	30	MCL	2014-02-20		0.077	0.072	0.05	0.041	0.15	0.18	0.11	0.12
S474	2014-03-04	52	IC	2014-03-05		0.069	0.063	0.063	0.071	0.15	0.16	0.17	0.18
S149	2014-02-20	64	MCL	2014-02-21		0.076	0.036	0.04	0.046	0.15	0.1	0.09	0.1
S286	2014-02-25	66	IC	2014-02-26		0.073	0.061	0.075	0.081	0.15	0.13	0.17	0.19
S70	2014-02-18	53	MCL	2014-02-19		0.089	0.042	0.221	0.068	0.15	0.1	0.49	0.14
S302	2014-02-26	80	MCL	2014-02-27		0.078	0.064	0.063	0.057	0.15	0.15	0.12	0.13
S148	2014-02-20	77	MCL	2014-02-21		0.075	0.056	0.033	0.039	0.15	0.15	0.08	0.09
S85	2014-02-18	44	MCL	2014-02-19		0.088	0.077	0.03	0.054	0.15	0.18	0.07	0.11
S278	2014-02-25	68	IC	2014-02-26		0.072	0.061	0.03	0.047	0.15	0.13	0.07	0.11
S219	2014-02-24	34	VM	2014-02-25		0.057	0.068	0.107	0.121	0.15	0.15	0.22	0.26
S548	2014-03-06	31	IC	2014-03-07		0.065	0.063	0.047	0.053	0.15	0.17	0.12	0.14
S142	2014-02-20	31	MCL	2014-02-21		0.074	0.053	0.037	0.025	0.15	0.14	0.09	0.06
S40	2014-02-17	55	IC	2014-02-18		0.051	0.052	0.036	0.059	0.15	0.11	0.08	0.13
S391	2014-03-03	79	IC	2014-03-04		0.081	0.082	0.028	0.031	0.15	0.16	0.05	0.06
S559	2014-03-07	14	IC	2014-03-10		0.069	0.049	0.062	0.066	0.15	0.16	0.16	0.16
S172	2014-02-21	58	VM	2014-02-24		0.067	0.035	0.054	0.026	0.15	0.09	0.12	0.07
S73	2014-02-17	17	MCL	2014-02-19		0.086	0.072	0.094	0.103	0.15	0.16	0.21	0.22
S65	2014-02-17	55	MCL	2014-02-19		0.086	0.072	0.041	0.041	0.15	0.16	0.09	0.09
S505	2014-03-05	30	IC	2014-03-06		0.072	0.065	0.029	0.037	0.15	0.18	0.08	0.1
S293	2014-02-25	57	IC	2014-02-26		0.07	0.067	0.055	0.068	0.14	0.15	0.12	0.16
S22	2014-02-14	24	IC	2014-02-18		0.05	0.05	0.04	0.033	0.14	0.1	0.08	0.07
S513	2014-03-05	63	IC	2014-03-06		0.071	0.055	0.068	0.077	0.14	0.15	0.19	0.21
S82	2014-02-18	64	MCL	2014-02-19		0.084	0.056	0.032	0.042	0.14	0.13	0.07	0.09
S122	2014-02-19	18	MCL	2014-02-20		0.071	0.034	0.089	0.083	0.14	0.08	0.2	0.24
S106	2014-02-19	75	MCL	2014-02-20		0.071	0.06	0.055	0.052	0.14	0.15	0.13	0.15
S204	2014-02-24	53	VM	2014-02-25		0.054	0.074	0.108	0.101	0.14	0.17	0.22	0.22
S351	2014-02-27	18	MCL	2014-02-28		0.078	0.074	0.049	0.068	0.14	0.17	0.12	0.14
S155	2014-02-20	34	MCL	2014-02-21		0.07	0.042	0.046	0.053	0.14	0.11	0.11	0.12
S509	2014-03-05	64	IC	2014-03-06		0.069	0.053	0.097	0.106	0.14	0.15	0.27	0.29
S529	2014-03-06	40	IC	2014-03-07		0.061	0.04	0.098	0.067	0.14	0.1	0.24	0.17
S457	2014-03-03	8	IC	2014-03-05		0.063	0.053	0.054	0.055	0.14	0.13	0.15	0.14
S18	2014-02-17	57	IC	2014-02-18		0.048	0.087	0.035	0.033	0.14	0.18	0.07	0.07
S257	2014-02-24	29	IC	2014-02-26		0.067	0.051	0.026	0.029	0.14	0.11	0.06	0.07
S232	2014-02-24	58	VM	2014-02-25		0.053	0.061	0.059	0.043	0.14	0.14	0.12	0.09
S566	2014-03-07	69	IC	2014-03-10		0.065	0.048	0.086	0.07	0.14	0.15	0.22	0.17
S441	2014-03-03	33	IC	2014-03-04		0.075	0.057	0.064	0.077	0.14	0.11	0.12	0.15
S283	2014-02-25	52	IC	2014-02-26		0.065	0.053	0.052	0.054	0.13	0.12	0.12	0.12
S594	2014-03-10	41	IC	2014-03-11		0.066	0.061	0.075	0.069	0.13	0.17	0.18	0.15
S30	2014-02-17	17	IC	2014-02-18		0.046	0.034	0.102	0.113	0.13	0.07	0.22	0.25
S458	2014-03-04	16	IC	2014-03-05		0.06	0.055	0.018	0.019	0.13	0.14	0.05	0.05
S159	2014-02-20	30	MCL	2014-02-21		0.066	0.061	0.031	0.049	0.13	0.16	0.07	0.11
S493	2014-03-05	51	IC	2014-03-06		0.065	0.041	0.027	0.02	0.13	0.11	0.07	0.05
S241	2014-02-24	71	VM	2014-02-25		0.05	0.073	0.074	0.059	0.13	0.17	0.15	0.13
S2	2014-02-17	61	IC	2014-02-18		0.045	0.047	0.028	0.04	0.13	0.1	0.06	0.09
S521	2014-03-06	28	IC	2014-03-07		0.057	0.05	0.107	0.104	0.13	0.13	0.26	0.27
S536	2014-03-06	72	IC	2014-03-07		0.057	0.05	0.057	0.062	0.13	0.13	0.14	0.16
S557	2014-03-06	32	IC	2014-03-07		0.057	0.045	0.043	0.046	0.13	0.12	0.11	0.12
S266	2014-02-24	31	IC	2014-02-26		0.062	0.042	0.04	0.046	0.13	0.09	0.09	0.11
S470	2014-03-04	48	IC	2014-03-05		0.058	0.06	0.02	0.035	0.13	0.15	0.05	0.09
S535	2014-03-06	80	IC	2014-03-07		0.056	0.049	0.038	0.042	0.13	0.13	0.09	0.11
S312	2014-02-26	20	MCL	2014-02-27		0.066	0.042	0.033	0.037	0.13	0.1	0.06	0.09
S53	2014-02-17	28	IC	2014-02-18		0.044	0.047	0.039	0.045	0.13	0.1	0.08	0.1
S32	2014-02-17	76	IC	2014-02-18		0.044	0.087	0.024	0.04	0.13	0.18	0.05	0.09
S590	2014-03-10	26	IC	2014-03-11		0.062	0.053	0.056	0.042	0.13	0.14	0.14	0.09
S152	2014-02-20	40	MCL	2014-02-21		0.063	0.05	0.054	0.061	0.13	0.13	0.13	0.14
S64	2014-02-17	68	MCL	2014-02-19		0.074	0.054	0.05	0.053	0.13	0.12	0.11	0.11
S95	2014-02-18	23	MCL	2014-02-19		0.074	0.049	0.034	0.036	0.13	0.11	0.08	0.08
S398	2014-03-03	32	IC	2014-03-04		0.069	0.058	0.03	0.03	0.13	0.11	0.06	0.06
S315	2014-02-26	75	MCL	2014-02-27		0.065	0.033	0.027	0.028	0.13	0.08	0.05	0.06
S592	2014-03-08	79	IC	2014-03-11		0.061	0.063	0.056	0.033	0.12	0.17	0.14	0.07
S389	2014-03-03	61	IC	2014-03-04		0.068	0.061	0.07	0.059	0.12	0.12	0.13	0.12
S467	2014-03-04	34	IC	2014-03-05		0.056	0.053	0.043	0.056	0.12	0.13	0.12	0.14
S454	2014-03-04	62	IC	2014-03-05		0.056	0.052	0.066	0.053	0.12	0.13	0.18	0.14
S301	2014-02-26	18	MCL	2014-02-27		0.064	0.057	0.043	0.04	0.12	0.14	0.08	0.09
S547	2014-03-06	39	IC	2014-03-07		0.054	0.033	0.027	0.022	0.12	0.09	0.07	0.06
S224	2014-02-24	34	VM	2014-02-25		0.047	0.076	0.054	0.057	0.12	0.17	0.11	0.12
S273	2014-02-24	59	IC	2014-02-26		0.059	0.052	0.023	0.024	0.12	0.11	0.05	0.05
S327	2014-02-26	23	MCL	2014-02-27		0.063	0.056	0.054	0.055	0.12	0.13	0.1	0.13
S29	2014-02-17	20	IC	2014-02-18		0.042	0.05	0.034	0.048	0.12	0.1	0.07	0.11
S16	2014-02-17	42	IC	2014-02-18		0.042	0.047	0.031	0.026	0.12	0.1	0.07	0.06
S408	2014-03-03	68	IC	2014-03-04		0.066	0.058	0.031	0.029	0.12	0.11	0.06	0.06
S226	2014-02-24	43	VM	2014-02-25		0.046	0.061	0.066	0.086	0.12	0.14	0.14	0.19
S186	2014-02-24	18	VM	2014-02-25		0.046	0.052	0.123	0.083	0.12	0.12	0.25	0.18
S237	2014-02-24	40	VM	2014-02-25		0.046	0.031	0.082	0.046	0.12	0.07	0.17	0.1
S153	2014-02-20	79	MCL	2014-02-21		0.06	0.057	0.078	0.085	0.12	0.15	0.18	0.19
S515	2014-03-05	73	IC	2014-03-06		0.059	0.046	0.035	0.038	0.12	0.13	0.1	0.1
S127	2014-02-18	65	MCL	2014-02-20		0.06	0.032	0.031	0.03	0.12	0.08	0.07	0.09
S451	2014-03-03	69	IC	2014-03-05		0.054	0.051	0.036	0.035	0.12	0.13	0.1	0.09
S532	2014-03-06	71	IC	2014-03-07		0.052	0.048	0.033	0.038	0.12	0.13	0.08	0.1
S21	2014-02-17	31	IC	2014-02-18		0.041	0.065	0.041	0.032	0.12	0.14	0.09	0.07
S343	2014-02-27	66	MCL	2014-02-28		0.066	0.063	0.043	0.048	0.12	0.15	0.1	0.1
S267	2014-02-24	74	IC	2014-02-26		0.057	0.046	0.033	0.034	0.12	0.1	0.07	0.08
S151	2014-02-20	34	MCL	2014-02-21		0.059	0.055	0.044	0.041	0.12	0.15	0.1	0.09
S160	2014-02-20	28	MCL	2014-02-21		0.059	0.034	0.032	0.033	0.12	0.09	0.07	0.07
S565	2014-03-06	62	IC	2014-03-10		0.055	0.022	0.029	0.031	0.12	0.07	0.08	0.08
S390	2014-03-03	59	IC	2014-03-04		0.064	0.052	0.025	0.024	0.12	0.1	0.05	0.05
S54	2014-02-17	63	IC	2014-02-18		0.04	0.044	0.028	0.039	0.12	0.09	0.06	0.09
S165	2014-02-20	54	VM	2014-02-24		0.053	0.053	0.036	0.03	0.12	0.13	0.08	0.08
S499	2014-03-05	45	IC	2014-03-06		0.057	0.046	0.079	0.067	0.12	0.13	0.22	0.18
S489	2014-03-05	39	IC	2014-03-06		0.057	0.047	0.029	0.028	0.12	0.13	0.08	0.08
S202	2014-02-24	57	VM	2014-02-25		0.044	0.053	0.095	0.122	0.11	0.12	0.2	0.27
S239	2014-02-24	47	VM	2014-02-25		0.044	0.063	0.036	0.032	0.11	0.14	0.07	0.07
S435	2014-02-28	60	IC	2014-03-04		0.063	0.052	0.048	0.049	0.11	0.1	0.09	0.1
S598	2014-03-10	55	IC	2014-03-11		0.056	0.054	0.029	0.04	0.11	0.15	0.07	0.09
S282	2014-02-25	34	IC	2014-02-26		0.055	0.052	0.049	0.059	0.11	0.11	0.11	0.13
S67	2014-02-17	20	MCL	2014-02-19		0.067	0.046	0.046	0.044	0.11	0.11	0.1	0.09
S109	2014-02-19	18	MCL	2014-02-20		0.057	0.05	0.049	0.051	0.11	0.12	0.11	0.15
S114	2014-02-19	57	MCL	2014-02-20		0.057	0.057	0.039	0.051	0.11	0.14	0.09	0.15
S331	2014-02-27	23	MCL	2014-02-28		0.063	0.057	0.061	0.064	0.11	0.13	0.15	0.14
S35	2014-02-17	39	IC	2014-02-18		0.039	0.04	0.04	0.05	0.11	0.08	0.08	0.11
S14	2014-02-17	71	IC	2014-02-18		0.039	0.087	0.041	0.036	0.11	0.18	0.09	0.08
S39	2014-02-17	92	IC	2014-02-18		0.039	0.047	0.046	0.034	0.11	0.1	0.1	0.08
S214	2014-02-22	72	VM	2014-02-25		0.043	0.054	0.036	0.036	0.11	0.12	0.07	0.08
S62	2014-02-17	69	MCL	2014-02-19		0.066	0.054	0.032	0.033	0.11	0.12	0.07	0.07
S144	2014-02-20	32	MCL	2014-02-21		0.056	0.05	0.051	0.048	0.11	0.13	0.12	0.11
S603	2014-03-10	48	IC	2014-03-11		0.055	0.043	0.031	0.028	0.11	0.12	0.07	0.06
S166	2014-02-20	47	VM	2014-02-24		0.051	0.034	0.055	0.04	0.11	0.08	0.12	0.11
S518	2014-03-05	17	IC	2014-03-06		0.055	0.082	0.037	0.034	0.11	0.23	0.1	0.09
S310	2014-02-26	18	MCL	2014-02-27		0.057	0.04	0.05	0.054	0.11	0.1	0.09	0.12
S589	2014-03-08	60	IC	2014-03-11		0.054	0.045	0.177	0.063	0.11	0.12	0.43	0.14
S221	2014-02-24	40	VM	2014-02-25		0.042	0.042	0.095	0.099	0.11	0.1	0.2	0.22
S545	2014-03-06	69	IC	2014-03-07		0.048	0.059	0.047	0.047	0.11	0.15	0.12	0.12
S512	2014-03-05	22	IC	2014-03-06		0.054	0.042	0.05	0.059	0.11	0.12	0.14	0.16
S498	2014-03-05	18	IC	2014-03-06		0.054	0.044	0.045	0.047	0.11	0.12	0.12	0.13
S180	2014-02-21	60	VM	2014-02-24		0.05	0.044	0.046	0.044	0.11	0.11	0.1	0.12
S164	2014-02-20	32	VM	2014-02-24		0.05	0.044	0.028	0.028	0.11	0.11	0.06	0.08
S68	2014-02-17	75	MCL	2014-02-19		0.064	0.04	0.042	0.03	0.11	0.09	0.09	0.06
S379	2014-02-28	57	IC	2014-03-03		0.054	0.045	0.043	0.036	0.11	0.12	0.11	0.1
S560	2014-03-07	79	IC	2014-03-10		0.051	0.041	0.036	0.026	0.11	0.13	0.09	0.06
S141	2014-02-20	51	MCL	2014-02-21		0.054	0.036	0.043	0.031	0.11	0.1	0.1	0.07
S417	2014-03-03	82	IC	2014-03-04		0.059	0.056	0.03	0.032	0.11	0.11	0.06	0.06
S123	2014-02-19	38	MCL	2014-02-20		0.054	0.052	0.087	0.096	0.11	0.13	0.2	0.28
S41	2014-02-17	51	IC	2014-02-18		0.037	0.038	0.041	0.051	0.11	0.08	0.09	0.11
S56	2014-02-17	70	IC	2014-02-18		0.037	0.042	0.03	0.036	0.11	0.09	0.06	0.08
S11	2014-02-17	24	IC	2014-02-18		0.037	0.08	0.038	0.034	0.11	0.17	0.08	0.08
S185	2014-02-24	79	VM	2014-02-25		0.041	0.052	0.05	0.056	0.11	0.12	0.1	0.12
S81	2014-02-18	63	MCL	2014-02-19		0.063	0.043	0.023	0.028	0.11	0.1	0.05	0.06
S178	2014-02-21	57	VM	2014-02-24		0.049	0.035	0.023	0.029	0.11	0.09	0.05	0.08
S169	2014-02-21	53	VM	2014-02-24		0.049	0.037	0.036	0.027	0.11	0.09	0.08	0.08
S163	2014-02-20	18	MCL	2014-02-21		0.053	0.044	0.035	0.038	0.11	0.12	0.08	0.09
S455	2014-03-03	55	IC	2014-03-05		0.048	0.048	0.044	0.038	0.11	0.12	0.12	0.1
S574	2014-03-07	34	IC	2014-03-10		0.05	0.034	0.035	0.037	0.11	0.11	0.09	0.09
S534	2014-03-06	75	IC	2014-03-07		0.046	0.056	0.098	0.119	0.11	0.15	0.24	0.31
S183	2014-02-21	18	VM	2014-02-24		0.048	0.057	0.025	0.024	0.1	0.14	0.05	0.07
S332	2014-02-27	56	MCL	2014-02-28		0.058	0.046	0.056	0.057	0.1	0.11	0.14	0.12
S344	2014-02-27	50	MCL	2014-02-28		0.058	0.051	0.043	0.054	0.1	0.12	0.1	0.11
S567	2014-03-07	18	IC	2014-03-10		0.049	0.031	0.055	0.041	0.1	0.1	0.14	0.1
S563	2014-03-06	60	IC	2014-03-10		0.049	0.034	0.035	0.034	0.1	0.11	0.09	0.08
S602	2014-03-10	20	IC	2014-03-11		0.051	0.036	0.049	0.054	0.1	0.1	0.12	0.12
S83	2014-02-18	60	MCL	2014-02-19		0.061	0.04	0.029	0.028	0.1	0.09	0.06	0.06
S285	2014-02-25	33	IC	2014-02-26		0.05	0.044	0.039	0.039	0.1	0.1	0.09	0.09
S258	2014-02-24	34	IC	2014-02-26		0.05	0.037	0.042	0.027	0.1	0.08	0.09	0.06
S261	2014-02-24	46	IC	2014-02-26		0.05	0.043	0.024	0.023	0.1	0.09	0.05	0.05
S502	2014-03-04	20	IC	2014-03-06		0.051	0.039	0.035	0.044	0.1	0.11	0.1	0.12
S531	2014-03-06	62	IC	2014-03-07		0.045	0.041	0.027	0.024	0.1	0.11	0.07	0.06
S361	2014-02-27	59	IC	2014-03-03		0.051	0.034	0.04	0.039	0.1	0.09	0.1	0.11
S137	2014-02-19	62	MCL	2014-02-21		0.051	0.033	0.032	0.027	0.1	0.09	0.07	0.06
S217	2014-02-24	71	VM	2014-02-25		0.039	0.062	0.118	0.124	0.1	0.14	0.24	0.27
S249	2014-02-24	72	VM	2014-02-25		0.039	0.055	0.058	0.057	0.1	0.12	0.12	0.12
S475	2014-03-04	65	IC	2014-03-05		0.046	0.044	0.037	0.041	0.1	0.11	0.1	0.11
S101	2014-02-19	51	MCL	2014-02-20		0.051	0.053	0.092	0.091	0.1	0.13	0.21	0.26
S24	2014-02-17	43	IC	2014-02-18		0.035	0.036	0.029	0.04	0.1	0.08	0.06	0.09
S51	2014-02-17	19	IC	2014-02-18		0.035	0.036	0.022	0.029	0.1	0.08	0.05	0.07
S357	2014-02-27	58	MCL	2014-02-28		0.056	0.042	0.047	0.053	0.1	0.1	0.11	0.11
S528	2014-03-05	60	IC	2014-03-07		0.044	0.033	0.09	0.09	0.1	0.09	0.22	0.23
S413	2014-03-01	35	IC	2014-03-04		0.055	0.049	0.024	0.062	0.1	0.1	0.05	0.12
S597	2014-03-07	54	IC	2014-03-11		0.049	0.049	0.045	0.049	0.1	0.13	0.11	0.11
S587	2014-03-08	63	IC	2014-03-11		0.049	0.05	0.024	0.02	0.1	0.14	0.06	0.04
S571	2014-03-07	60	IC	2014-03-10		0.047	0.026	0.032	0.033	0.1	0.08	0.08	0.08
S115	2014-02-19	20	MCL	2014-02-20		0.05	0.049	0.073	0.078	0.1	0.12	0.17	0.22
S449	2014-03-04	34	IC	2014-03-05		0.045	0.047	0.041	0.033	0.1	0.12	0.11	0.09
S210	2014-02-24	51	VM	2014-02-25		0.038	0.051	0.111	0.095	0.1	0.12	0.23	0.21
S511	2014-03-05	48	IC	2014-03-06		0.049	0.036	0.041	0.035	0.1	0.1	0.11	0.1
S341	2014-02-27	34	MCL	2014-02-28		0.055	0.045	0.066	0.062	0.1	0.11	0.16	0.13
S307	2014-02-26	82	MCL	2014-02-27		0.051	0.039	0.028	0.038	0.1	0.09	0.05	0.09
S5	2014-02-17	77	IC	2014-02-18		0.034	0.054	0.044	0.051	0.1	0.11	0.09	0.11
S12	2014-02-17	66	IC	2014-02-18		0.034	0.03	0.027	0.033	0.1	0.06	0.06	0.07
S15	2014-02-17	92	IC	2014-02-18		0.034	0.041	0.032	0.026	0.1	0.09	0.07	0.06
S365	2014-02-28	80	IC	2014-03-03		0.049	0.033	0.037	0.036	0.1	0.09	0.09	0.1
S397	2014-03-03	31	IC	2014-03-04		0.054	0.049	0.056	0.053	0.1	0.1	0.11	0.1
S434	2014-03-02	64	IC	2014-03-04		0.054	0.049	0.041	0.041	0.1	0.1	0.08	0.08
S552	2014-03-06	63	IC	2014-03-07		0.043	0.038	0.026	0.035	0.1	0.1	0.06	0.09
S586	2014-03-08	48	IC	2014-03-11		0.048	0.04	0.045	0.038	0.1	0.11	0.11	0.08
S110	2014-02-19	60	MCL	2014-02-20		0.049	0.049	0.08	0.079	0.1	0.12	0.18	0.23
S188	2014-02-24	62	VM	2014-02-25		0.037	0.039	0.111	0.179	0.1	0.09	0.23	0.39
S227	2014-02-24	56	VM	2014-02-25		0.037	0.045	0.065	0.092	0.1	0.1	0.13	0.2
S193	2014-02-24	17	VM	2014-02-25		0.037	0.055	0.08	0.076	0.1	0.12	0.16	0.17
S250	2014-02-24	61	VM	2014-02-25		0.037	0.049	0.055	0.056	0.1	0.11	0.11	0.12
S236	2014-02-24	42	VM	2014-02-25		0.037	0.046	0.078	0.041	0.1	0.1	0.16	0.09
S242	2014-02-24	79	VM	2014-02-25		0.037	0.048	0.061	0.037	0.1	0.11	0.13	0.08
S431	2014-03-03	60	IC	2014-03-04		0.053	0.0841	0.046	0.069	0.1	0.16	0.09	0.14
S156	2014-02-20	42	MCL	2014-02-21		0.048	0.033	0.025	0.03	0.1	0.09	0.06	0.07
S112	2014-02-19	31	MCL	2014-02-20		0.048	0.044	0.035	0.038	0.1	0.11	0.08	0.11
S100	2014-02-19	18	MCL	2014-02-20		0.048	0.05	0.031	0.027	0.1	0.12	0.07	0.08
S562	2014-03-06	62	IC	2014-03-10		0.045	0.028	0.028	0.029	0.1	0.09	0.07	0.07
S281	2014-02-25	30	IC	2014-02-26		0.046	0.041	0.038	0.038	0.1	0.09	0.08	0.09
S74	2014-02-17	18	MCL	2014-02-19		0.056	0.041	0.052	0.045	0.1	0.09	0.12	0.1
S306	2014-02-26	68	MCL	2014-02-27		0.049	0.042	0.052	0.045	0.09	0.1	0.1	0.1
S380	2014-02-28	22	IC	2014-03-03		0.047	0.038	0.032	0.029	0.09	0.1	0.08	0.08
S246	2014-02-24	53	VM	2014-02-25		0.036	0.054	0.056	0.103	0.09	0.12	0.12	0.22
S187	2014-02-21	47	VM	2014-02-25		0.036	0.039	0.083	0.09	0.09	0.09	0.17	0.2
S235	2014-02-24	76	VM	2014-02-25		0.036	0.05	0.075	0.033	0.09	0.11	0.15	0.07
S550	2014-03-06	39	IC	2014-03-07		0.041	0.054	0.03	0.032	0.09	0.14	0.07	0.08
S94	2014-02-18	43	MCL	2014-02-19		0.055	0.04	0.026	0.03	0.09	0.09	0.06	0.06
S492	2014-03-05	68	IC	2014-03-06		0.046	0.035	0.038	0.037	0.09	0.1	0.1	0.1
S386	2014-03-03	50	IC	2014-03-04		0.051	0.044	0.041	0.042	0.09	0.09	0.08	0.08
S313	2014-02-26	24	MCL	2014-02-27		0.048	0.031	0.03	0.041	0.09	0.07	0.06	0.09
S3	2014-02-17	70	IC	2014-02-18		0.032	0.055	0.025	0.025	0.09	0.11	0.05	0.06
S179	2014-02-21	24	VM	2014-02-24		0.042	0.045	0.04	0.041	0.09	0.11	0.09	0.12
S111	2014-02-19	20	MCL	2014-02-20		0.046	0.041	0.026	0.031	0.09	0.1	0.06	0.09
S211	2014-02-24	17	VM	2014-02-25		0.035	0.043	0.08	0.091	0.09	0.1	0.16	0.2
S230	2014-02-24	54	VM	2014-02-25		0.035	0.042	0.038	0.033	0.09	0.1	0.08	0.07
S238	2014-02-24	26	VM	2014-02-25		0.035	0.05	0.036	0.026	0.09	0.11	0.07	0.06
S274	2014-02-24	53	IC	2014-02-26		0.044	0.042	0.035	0.032	0.09	0.09	0.08	0.07
S495	2014-03-05	80	IC	2014-03-06		0.045	0.037	0.091	0.051	0.09	0.1	0.25	0.14
S464	2014-03-04	26	IC	2014-03-05		0.041	0.034	0.028	0.035	0.09	0.08	0.08	0.09
S157	2014-02-20	31	MCL	2014-02-21		0.045	0.042	0.06	0.062	0.09	0.11	0.14	0.14
S87	2014-02-18	22	MCL	2014-02-19		0.053	0.041	0.023	0.022	0.09	0.09	0.05	0.05
S584	2014-03-10	18	IC	2014-03-11		0.044	0.039	0.034	0.035	0.09	0.11	0.08	0.08
S524	2014-03-06	43	IC	2014-03-07		0.039	0.033	0.036	0.03	0.09	0.09	0.09	0.08
S292	2014-02-25	59	IC	2014-02-26		0.043	0.034	0.033	0.035	0.09	0.07	0.07	0.08
S323	2014-02-26	79	MCL	2014-02-27		0.046	0.037	0.026	0.035	0.09	0.09	0.05	0.08
S199	2014-02-24	80	VM	2014-02-25		0.034	0.066	0.059	0.062	0.09	0.15	0.12	0.14
S416	2014-03-03	51	IC	2014-03-04		0.048	0.045	0.025	0.028	0.09	0.09	0.05	0.06
S177	2014-02-21	66	VM	2014-02-24		0.04	0.043	0.031	0.033	0.09	0.1	0.07	0.09
S508	2014-03-05	52	IC	2014-03-06		0.043	0.035	0.027	0.024	0.09	0.1	0.07	0.07
S303	2014-02-26	51	MCL	2014-02-27		0.045	0.044	0.025	0.026	0.09	0.11	0.05	0.06
S324	2014-02-26	22	MCL	2014-02-27		0.045	0.033	0.021	0.026	0.09	0.08	0.04	0.06
S577	2014-03-07	41	IC	2014-03-10		0.041	0.024	0.027	0.025	0.09	0.08	0.07	0.06
S360	2014-02-27	28	IC	2014-03-03		0.043	0.038	0.031	0.027	0.09	0.1	0.08	0.08
S333	2014-02-27	60	MCL	2014-02-28		0.048	0.038	0.044	0.046	0.09	0.09	0.11	0.1
S465	2014-03-04	42	IC	2014-03-05		0.039	0.052	0.029	0.035	0.09	0.13	0.08	0.09
S119	2014-02-19	79	MCL	2014-02-20		0.043	0.031	0.031	0.023	0.09	0.08	0.07	0.07
S326	2014-02-26	16	MCL	2014-02-27		0.044	0.028	0.037	0.042	0.08	0.07	0.07	0.1
S317	2014-02-26	62	MCL	2014-02-27		0.044	0.031	0.033	0.034	0.08	0.07	0.06	0.08
S496	2014-03-05	72	IC	2014-03-06		0.042	0.036	0.029	0.063	0.08	0.1	0.08	0.17
S564	2014-03-06	21	IC	2014-03-10		0.04	0.035	0.021	0.022	0.08	0.11	0.05	0.05
S447	2014-03-04	19	IC	2014-03-05		0.038	0.036	0.049	0.034	0.08	0.09	0.13	0.09
S414	2014-03-02	57	IC	2014-03-04		0.046	0.039	0.057	0.06	0.08	0.08	0.11	0.12
S385	2014-03-03	34	IC	2014-03-04		0.046	0.039	0.049	0.047	0.08	0.08	0.09	0.09
S429	2014-03-03	53	IC	2014-03-04		0.046	0.045	0.04	0.044	0.08	0.09	0.08	0.09
S229	2014-02-24	60	VM	2014-02-25		0.032	0.051	0.076	0.08	0.08	0.12	0.16	0.17
S102	2014-02-19	18	MCL	2014-02-20		0.042	0.037	0.051	0.041	0.08	0.09	0.12	0.12
S168	2014-02-20	61	VM	2014-02-24		0.038	0.057	0.028	0.026	0.08	0.14	0.06	0.07
S182	2014-02-21	22	VM	2014-02-24		0.038	0.035	0.025	0.023	0.08	0.09	0.05	0.07
S296	2014-02-25	19	IC	2014-02-26		0.04	0.041	0.037	0.033	0.08	0.09	0.08	0.08
S264	2014-02-24	55	IC	2014-02-26		0.04	0.044	0.037	0.029	0.08	0.1	0.08	0.07
S269	2014-02-24	62	IC	2014-02-26		0.04	0.033	0.018	0.023	0.08	0.07	0.04	0.05
S347	2014-02-27	30	MCL	2014-02-28		0.046	0.035	0.032	0.035	0.08	0.08	0.08	0.07
S549	2014-03-06	61	IC	2014-03-07		0.036	0.033	0.03	0.033	0.08	0.09	0.07	0.08
S139	2014-02-20	43	MCL	2014-02-21		0.041	0.035	0.031	0.038	0.08	0.09	0.07	0.09
S601	2014-03-10	18	IC	2014-03-11		0.04	0.035	0.039	0.036	0.08	0.1	0.09	0.08
S316	2014-02-26	63	MCL	2014-02-27		0.042	0.033	0.036	0.044	0.08	0.08	0.07	0.1
S215	2014-02-21	22	VM	2014-02-25		0.031	0.044	0.033	0.031	0.08	0.1	0.07	0.07
S336	2014-02-27	22	MCL	2014-02-28		0.045	0.049	0.056	0.04	0.08	0.11	0.14	0.08
S339	2014-02-27	35	MCL	2014-02-28		0.045	0.038	0.035	0.04	0.08	0.09	0.09	0.08
S170	2014-02-21	25	VM	2014-02-24		0.037	0.038	0.026	0.023	0.08	0.09	0.06	0.07
S561	2014-03-06	73	IC	2014-03-10		0.038	0.028	0.035	0.029	0.08	0.09	0.09	0.07
S158	2014-02-20	39	MCL	2014-02-21		0.04	0.028	0.038	0.034	0.08	0.07	0.09	0.08
S517	2014-03-05	19	IC	2014-03-06		0.039	0.053	0.041	0.042	0.08	0.15	0.11	0.11
S212	2014-02-24	89	VM	2014-02-25		0.03	0.042	0.078	0.094	0.08	0.1	0.16	0.21
S192	2014-02-24	18	VM	2014-02-25		0.03	0.039	0.084	0.092	0.08	0.09	0.17	0.2
S225	2014-02-24	64	VM	2014-02-25		0.03	0.057	0.045	0.05	0.08	0.13	0.09	0.11
S189	2014-02-21	22	VM	2014-02-25		0.03	0.028	0.036	0.036	0.08	0.06	0.07	0.08
S197	2014-02-24	18	VM	2014-02-25		0.03	0.043	0.032	0.035	0.08	0.1	0.07	0.08
S363	2014-02-28	72	IC	2014-03-03		0.039	0.032	0.027	0.025	0.08	0.09	0.07	0.07
S442	2014-03-03	31	IC	2014-03-04		0.043	0.033	0.072	0.077	0.08	0.06	0.14	0.15
S525	2014-03-06	19	IC	2014-03-07		0.034	0.03	0.023	0.019	0.08	0.08	0.06	0.05
S132	2014-02-19	54	MCL	2014-02-20		0.039	0.038	0.068	0.069	0.08	0.09	0.16	0.2
S322	2014-02-26	37	MCL	2014-02-27		0.04	0.033	0.034	0.037	0.08	0.08	0.06	0.09
S514	2014-03-05	75	IC	2014-03-06		0.038	0.039	0.03	0.031	0.08	0.11	0.08	0.08
S411	2014-03-02	48	IC	2014-03-04		0.042	0.03	0.024	0.026	0.08	0.06	0.05	0.05
S75	2014-02-17	63	MCL	2014-02-19		0.045	0.03	0.023	0.029	0.08	0.07	0.05	0.06
S174	2014-02-21	28	VM	2014-02-24		0.035	0.037	0.027	0.029	0.08	0.09	0.06	0.08
S175	2014-02-21	47	VM	2014-02-24		0.035	0.043	0.027	0.025	0.08	0.1	0.06	0.07
S582	2014-03-07	47	IC	2014-03-10		0.036	0.028	0.027	0.036	0.08	0.09	0.07	0.09
S572	2014-03-07	41	IC	2014-03-10		0.036	0.025	0.032	0.034	0.08	0.08	0.08	0.08
S136	2014-02-19	62	MCL	2014-02-21		0.038	0.033	0.035	0.028	0.08	0.09	0.08	0.06
S161	2014-02-20	40	MCL	2014-02-21		0.038	0.028	0.023	0.024	0.08	0.07	0.05	0.05
S240	2014-02-24	92	VM	2014-02-25		0.029	0.044	0.038	0.028	0.08	0.1	0.08	0.06
S450	2014-03-04	24	IC	2014-03-05		0.034	0.041	0.039	0.046	0.08	0.1	0.1	0.12
S433	2014-03-03	57	IC	2014-03-04		0.041	0.034	0.049	0.056	0.07	0.07	0.09	0.11
S276	2014-02-25	75	IC	2014-02-26		0.036	0.033	0.033	0.035	0.07	0.07	0.07	0.08
S376	2014-02-28	49	IC	2014-03-03		0.037	0.029	0.021	0.036	0.07	0.08	0.05	0.1
S371	2014-02-28	71	IC	2014-03-03		0.037	0.026	0.023	0.016	0.07	0.07	0.06	0.05
S145	2014-02-20	56	MCL	2014-02-21		0.037	0.033	0.036	0.037	0.07	0.09	0.08	0.08
S596	2014-03-07	26	IC	2014-03-11		0.036	0.028	0.028	0.035	0.07	0.08	0.07	0.08
S593	2014-03-07	65	IC	2014-03-11		0.036	0.035	0.025	0.023	0.07	0.1	0.06	0.05
S494	2014-03-05	18	IC	2014-03-06		0.036	0.027	0.054	0.026	0.07	0.08	0.15	0.07
S490	2014-03-05	79	IC	2014-03-06		0.036	0.033	0.018	0.021	0.07	0.09	0.05	0.06
S394	2014-03-03	40	IC	2014-03-04		0.04	0.028	0.092	0.102	0.07	0.05	0.18	0.2
S446	2014-03-03	66	IC	2014-03-04		0.04	0.038	0.028	0.035	0.07	0.07	0.05	0.07
S406	2014-03-03	18	IC	2014-03-04		0.04	0.031	0.023	0.025	0.07	0.06	0.04	0.05
S271	2014-02-25	26	IC	2014-02-26		0.035	0.031	0.029	0.031	0.07	0.07	0.06	0.07
S270	2014-02-24	22	IC	2014-02-26		0.035	0.029	0.018	0.024	0.07	0.06	0.04	0.05
S369	2014-02-28	28	IC	2014-03-03		0.036	0.027	0.026	0.024	0.07	0.07	0.07	0.07
S345	2014-02-27	60	MCL	2014-02-28		0.04	0.034	0.037	0.049	0.07	0.08	0.09	0.1
S103	2014-02-19	60	MCL	2014-02-20		0.036	0.037	0.057	0.035	0.07	0.09	0.13	0.1
S595	2014-03-10	72	IC	2014-03-11		0.035	0.038	0.044	0.047	0.07	0.1	0.11	0.1
S395	2014-03-03	43	IC	2014-03-04		0.039	0.034	0.035	0.032	0.07	0.07	0.07	0.06
S415	2014-03-03	55	IC	2014-03-04		0.039	0.039	0.023	0.028	0.07	0.08	0.04	0.06
S491	2014-03-05	18	IC	2014-03-06		0.035	0.029	0.043	0.039	0.07	0.08	0.12	0.11
S527	2014-03-05	38	IC	2014-03-07		0.031	0.023	0.039	0.041	0.07	0.06	0.1	0.11
S477	2014-03-04	39	IC	2014-03-05		0.032	0.032	0.025	0.024	0.07	0.08	0.07	0.06
S248	2014-02-24	39	VM	2014-02-25		0.027	0.041	0.046	0.095	0.07	0.09	0.09	0.21
S205	2014-02-23	26	VM	2014-02-25		0.027	0.03	0.036	0.039	0.07	0.07	0.07	0.09
S207	2014-02-22	60	VM	2014-02-25		0.027	0.037	0.04	0.033	0.07	0.08	0.08	0.07
S255	2014-02-24	21	IC	2014-02-26		0.034	0.026	0.021	0.019	0.07	0.06	0.05	0.04
S354	2014-02-27	18	MCL	2014-02-28		0.039	0.068	0.034	0.036	0.07	0.16	0.08	0.08
S349	2014-02-27	40	MCL	2014-02-28		0.039	0.037	0.027	0.03	0.07	0.09	0.07	0.06
S330	2014-02-27	61	MCL	2014-02-28		0.039	0.039	0.031	0.028	0.07	0.09	0.08	0.06
S346	2014-02-27	39	MCL	2014-02-28		0.039	0.086	0.024	0.026	0.07	0.2	0.06	0.05
S104	2014-02-19	19	MCL	2014-02-20		0.035	0.027	0.046	0.026	0.07	0.07	0.11	0.07
S407	2014-03-03	72	IC	2014-03-04		0.038	0.04	0.033	0.035	0.07	0.08	0.06	0.07
S423	2014-03-03	16	IC	2014-03-04		0.038	0.048	0.029	0.031	0.07	0.09	0.06	0.06
S445	2014-03-03	18	IC	2014-03-04		0.038	0.028	0.03	0.029	0.07	0.05	0.06	0.06
S418	2014-03-03	80	IC	2014-03-04		0.038	0.037	0.023	0.019	0.07	0.07	0.04	0.04
S530	2014-03-06	22	IC	2014-03-07		0.03	0.022	0.03	0.058	0.07	0.06	0.07	0.15
S288	2014-02-25	55	IC	2014-02-26		0.033	0.025	0.029	0.033	0.07	0.05	0.06	0.08
S356	2014-02-27	33	MCL	2014-02-28		0.038	0.029	0.035	0.039	0.07	0.07	0.09	0.08
S162	2014-02-20	19	MCL	2014-02-21		0.034	0.023	0.032	0.035	0.07	0.06	0.07	0.08
S93	2014-02-18	22	MCL	2014-02-19		0.04	0.024	0.044	0.046	0.07	0.05	0.1	0.1
S195	2014-02-24	19	VM	2014-02-25		0.026	0.034	0.068	0.081	0.07	0.08	0.14	0.18
S196	2014-02-24	24	VM	2014-02-25		0.026	0.034	0.07	0.08	0.07	0.08	0.14	0.17
S410	2014-03-03	75	IC	2014-03-04		0.037	0.034	0.038	0.032	0.07	0.07	0.07	0.06
S439	2014-03-03	31	IC	2014-03-04		0.037	0.03	0.032	0.025	0.07	0.06	0.06	0.05
S422	2014-03-03	22	IC	2014-03-04		0.037	0.032	0.024	0.017	0.07	0.06	0.05	0.03
S337	2014-02-27	71	MCL	2014-02-28		0.037	0.028	0.045	0.039	0.07	0.07	0.11	0.08
S375	2014-02-28	64	IC	2014-03-03		0.033	0.032	0.022	0.028	0.07	0.09	0.06	0.08
S478	2014-03-04	19	IC	2014-03-05		0.03	0.027	0.034	0.033	0.07	0.07	0.09	0.09
S443	2014-03-03	26	IC	2014-03-04		0.036	0.032	0.084	0.085	0.07	0.06	0.16	0.17
S388	2014-03-03	33	IC	2014-03-04		0.036	0.032	0.066	0.062	0.07	0.06	0.13	0.12
S409	2014-03-03	27	IC	2014-03-04		0.036	0.03	0.034	0.035	0.07	0.06	0.06	0.07
S405	2014-03-03	79	IC	2014-03-04		0.036	0.032	0.031	0.026	0.07	0.06	0.06	0.05
S444	2014-03-03	64	IC	2014-03-04		0.036	0.059	0.023	0.024	0.07	0.12	0.04	0.05
S228	2014-02-24	50	VM	2014-02-25		0.025	0.031	0.065	0.084	0.07	0.07	0.13	0.18
S198	2014-02-24	70	VM	2014-02-25		0.025	0.039	0.035	0.041	0.07	0.09	0.07	0.09
S233	2014-02-24	72	VM	2014-02-25		0.025	0.049	0.046	0.027	0.07	0.11	0.09	0.06
S259	2014-02-24	39	IC	2014-02-26		0.031	0.024	0.045	0.022	0.06	0.05	0.1	0.05
S289	2014-02-25	44	IC	2014-02-26		0.031	0.026	0.02	0.02	0.06	0.06	0.04	0.05
S453	2014-03-03	72	IC	2014-03-05		0.029	0.026	0.025	0.026	0.06	0.06	0.07	0.07
S456	2014-03-03	61	IC	2014-03-05		0.029	0.03	0.02	0.024	0.06	0.07	0.05	0.06
S319	2014-02-26	62	MCL	2014-02-27		0.033	0.032	0.029	0.034	0.06	0.08	0.05	0.08
S419	2014-03-03	18	IC	2014-03-04		0.035	0.033	0.033	0.033	0.06	0.06	0.06	0.07
S4	2014-02-17	51	IC	2014-02-18		0.022	0.047	0.029	0.028	0.06	0.1	0.06	0.06
S167	2014-02-20	54	VM	2014-02-24		0.029	0.037	0.023	0.023	0.06	0.09	0.05	0.07
S605	2014-03-10	19	IC	2014-03-11		0.031	0.029	0.023	0.046	0.06	0.18	0.06	0.1
S348	2014-02-27	54	MCL	2014-02-28		0.035	0.03	0.029	0.036	0.06	0.07	0.07	0.08
S504	2014-03-04	36	IC	2014-03-06		0.031	0.026	0.05	0.057	0.06	0.07	0.14	0.16
S503	2014-03-04	64	IC	2014-03-06		0.031	0.027	0.027	0.035	0.06	0.08	0.07	0.1
S372	2014-02-28	62	IC	2014-03-03		0.031	0.037	0.018	0.021	0.06	0.1	0.05	0.06
S430	2014-03-03	48	IC	2014-03-04		0.034	0.039	0.088	0.039	0.06	0.08	0.17	0.08
S452	2014-03-03	64	IC	2014-03-05		0.028	0.027	0.097	0.088	0.06	0.07	0.26	0.23
S463	2014-03-04	26	IC	2014-03-05		0.028	0.027	0.025	0.025	0.06	0.07	0.07	0.06
S461	2014-03-04	60	IC	2014-03-05		0.028	0.054	0.02	0.025	0.06	0.13	0.05	0.06
S355	2014-02-27	64	MCL	2014-02-28		0.034	0.029	0.033	0.031	0.06	0.07	0.08	0.07
S497	2014-03-05	20	IC	2014-03-06		0.03	0.026	0.025	0.022	0.06	0.07	0.07	0.06
S426	2014-03-03	55	IC	2014-03-04		0.033	0.037	0.027	0.026	0.06	0.07	0.05	0.05
S200	2014-02-24	66	VM	2014-02-25		0.023	0.051	0.038	0.047	0.06	0.12	0.08	0.1
S295	2014-02-25	77	IC	2014-02-26		0.029	0.032	0.023	0.043	0.06	0.07	0.05	0.1
S290	2014-02-25	50	IC	2014-02-26		0.029	0.039	0.024	0.028	0.06	0.08	0.05	0.06
S358	2014-02-27	51	MCL	2014-02-28		0.033	0.031	0.031	0.03	0.06	0.07	0.08	0.06
S304	2014-02-25	64	MCL	2014-02-27		0.03	0.033	0.03	0.032	0.06	0.08	0.06	0.07
S335	2014-02-27	24	MCL	2014-02-28		0.032	0.034	0.04	0.032	0.06	0.08	0.1	0.07
S462	2014-03-04	62	IC	2014-03-05		0.026	0.027	0.035	0.036	0.06	0.07	0.09	0.09
S420	2014-03-03	20	IC	2014-03-04		0.031	0.028	0.025	0.026	0.06	0.05	0.05	0.05
S393	2014-03-03	75	IC	2014-03-04		0.031	0.028	0.044	0.024	0.06	0.05	0.08	0.05
S143	2014-02-20	70	MCL	2014-02-21		0.028	0.025	0.017	0.037	0.06	0.07	0.04	0.08
S476	2014-03-04	27	IC	2014-03-05		0.025	0.025	0.02	0.025	0.06	0.06	0.05	0.06
S432	2014-03-03	62	IC	2014-03-04		0.03	0.027	0.05	0.058	0.05	0.05	0.1	0.11
S399	2014-03-03	18	IC	2014-03-04		0.03	0.03	0.025	0.029	0.05	0.06	0.05	0.06
S362	2014-02-27	18	IC	2014-03-03		0.027	0.023	0.025	0.018	0.05	0.06	0.06	0.05
S473	2014-03-04	62	IC	2014-03-05		0.024	0.021	0.017	0.021	0.05	0.05	0.05	0.05
S468	2014-03-04	53	IC	2014-03-05		0.024	0.025	0.017	0.016	0.05	0.06	0.05	0.04
S383	2014-02-28	60	IC	2014-03-04		0.029	0.022	0.039	0.042	0.05	0.04	0.07	0.08
S392	2014-03-03	17	IC	2014-03-04		0.029	0.023	0.017	0.021	0.05	0.04	0.03	0.04
S287	2014-02-25	31	IC	2014-02-26		0.025	0.027	0.02	0.056	0.05	0.06	0.04	0.13
S437	2014-03-03	25	IC	2014-03-04		0.028	0.083	0.042	0.045	0.05	0.16	0.08	0.09
S428	2014-03-03	62	IC	2014-03-04		0.028	0.045	0.026	0.036	0.05	0.09	0.05	0.07
S460	2014-03-04	40	IC	2014-03-05		0.023	0.04	0.019	0.022	0.05	0.1	0.05	0.06
S329	2014-02-27	61	MCL	2014-02-28		0.028	0.027	0.024	0.049	0.05	0.06	0.06	0.1
S279	2014-02-25	19	IC	2014-02-26		0.024	0.023	0.021	0.019	0.05	0.05	0.05	0.04
S294	2014-02-25	16	IC	2014-02-26		0.024	0.025	0.015	0.016	0.05	0.05	0.03	0.04
S412	2014-03-01	31	IC	2014-03-04		0.026	0.024	0.026	0.04	0.05	0.05	0.05	0.08
S440	2014-03-03	39	IC	2014-03-04		0.026	0.027	0.026	0.029	0.05	0.05	0.05	0.06
S384	2014-03-03	70	IC	2014-03-04		0.026	0.02	0.022	0.019	0.05	0.04	0.04	0.04
S424	2014-03-03	63	IC	2014-03-04		0.026	0.023	0.018	0.018	0.05	0.04	0.03	0.04
S404	2014-03-03	71	IC	2014-03-04		0.024	0.025	0.027	0.024	0.04	0.05	0.05	0.05

## Sheet: Internal control 2012
Batch of Updated kit	R4 GM-ODI
2A0015	1.265
	1.038
2C0016	0.808
	1.252
	0.841
	0.995
	1.211
	0.972
	0.991
	0.869
	1.002
	1.012
	0.99
	0.724
	0.922
	1.181
	0.779
	0.916
	1.019
	0.927
	0.853
	1.017
	0.912
	0.927
	0.952
	0.997
	1.09
	1.041
	0.812
	1.014
	1.041
	0.916
	0.742
	1.115
	0.911
2F0017	0.696
	0.911
	0.953
	0.936
	0.879
	0.825
	0.93
	0.831
	0.762
	0.87
	0.943
	0.753
	0.91
	0.926
	0.975
	0.918
	0.682
	0.998
	0.755
	0.919
	0.867
	0.843
	1.087
	0.798
	0.873
	0.718
	1.02
	0.951
	0.814
	0.78
	0.816
	0.995
	1.024
	0.954
	0.681
	0.802
	0.823
	0.95
	0.811
	0.911
	0.874
	1.159
	0.93
	0.748
	1.148
	1
	1.077
	0.68
	1.022
	1.263
	1.158
	0.862
	0.971
	0.91
	1.237
	0.974
	0.79
	0.962
	1.011
	1.062
2J0118	0.907
	1.146
	1.206
	1.046
	0.81
	0.839
	1.115
	0.973
	0.916
mean	0.94
SD	0.136
CV	14.5
